# Supplementary material for: Paid Domestic Work and Depressive Symptoms in Mexico: Results of a National Health Survey
Source: Int J Environ Res Public Health. 2024 Nov 26;21(12):1566. doi: 10.3390/ijerph21121566 (PMC11675248; doi:10.3390/ijerph21121566)
Supplement: Supplementary file 1 [file ijerph-21-01566-s001.zip]

Archive with 3 entries (3 files):
- Figure_S1_Flowchart_Dataset_Formation.pdf
- TableS2_S3. Pairwise Contrast of Adjusted DS prevalence.pdf
- TableS1. Household characteristics and first PC_4-Nov-24.pdf
